# Supplementary material for: STIM1–Orai1 Interaction Exacerbates LPS-Induced Inflammation and Endoplasmic Reticulum Stress in Bovine Hepatocytes through Store-Operated Calcium Entry
Source: Genes (Basel). 2022 May 13;13(5):874. doi: 10.3390/genes13050874 (PMC9140735; doi:10.3390/genes13050874)
Supplement: Supplementary file 1 [file genes-13-00874-s001.zip]

Archive with 1 entries (1 files):
- genes-1701846-supplementary.pdf
